# Supplementary material for: Laser Emission at 675 nm: Molecular Counteraction of the Aging Process
Source: Biomedicines. 2024 Nov 27;12(12):2713. doi: 10.3390/biomedicines12122713 (PMC11673938; doi:10.3390/biomedicines12122713)
Supplement: Supplementary file 1 [file biomedicines-12-02713-s001.zip]

Archive with 1 entries (1 files):
- biomedicines-3293510-supplementary.pdf
